# Supplementary material for: Evidence-Based Strategies for Mitigating Pancreatic Fistula After Distal Pancreatectomy: A Systematic Review of Randomized Clinical Trials
Source: J Clin Med. 2026 Feb 12;15(4):1433. doi: 10.3390/jcm15041433 (PMC12942036; doi:10.3390/jcm15041433)
Supplement: Supplementary file 1 [file jcm-15-01433-s001.zip]

Archive with 2 entries (2 files):
- jcm-4046752-supplementary.pdf
- Table S3 PRISMA checklist.pdf
